# Supplementary material for: Multiple-Vessel-Based Blood Gas Profiles Analysis Revealed the Potential of Blood Oxygen in Mammary Vein as Indicator of Mammary Gland Health Risk of High-Yielding Dairy Cows
Source: Animals (Basel). 2022 Jun 8;12(12):1484. doi: 10.3390/ani12121484 (PMC9219519; doi:10.3390/ani12121484)
Supplement: Supplementary file 1 [file animals-12-01484-s001.zip]

Archive with 1 entries (1 files):
- animals-1668067-supplementary.pdf
